# Supplementary material for: Species-specific modulation of food-search behavior by respiration and chemosensation in Drosophila larvae
Source: eLife. 2017 Sep 5;6:e27057. doi: 10.7554/eLife.27057 (PMC5584988; doi:10.7554/eLife.27057)
Supplement: Supplementary file 1. [file elife-27057-supp1.xlsx]

## Sheet: Fig1
Sample sizes
Associated figure	Sample size	repetitions
Fig. 1A'	9 or 10	8
Statistical tests in Fig. 1A'
Name of test
One sample t-test
Group-1	Reference point (%)	p-value	Cohen's d
Fig. 1A' - Soft part, t=1 min	50	0.0623	0.783402
Fig. 1A' - Hard part, t=2 min	50	4.5452e-06	4.45979

## Sheet: Fig1-S1
Sample sizes
Associated figure	Sample size	repetitions
Fig. 1S1B, Locular gel:Mesocarp	20	10
Fig. 1S1B, 0.5:2.0%, Plain	20	10
Fig. 1S1B, 0.5:2.0%, Tomato	20	10
Statistical tests in Fig. 1S1B
Name of test
Two-sample t-test
Group-1	Group-2	p-value	Cohen's d
Fig. 1S1B, Locular gel:Mesocarp	Fig. 1S1B, 0.5:2.0%, Plain	0.0418134	0.780488
Fig. 1S1B, 0.5:2.0%, Plain	Fig. 1S1B, 0.5:2.0%, Tomato	0.039765	0.731707
Fig. 1S1B, Locular gel:Mesocarp	Fig. 1S1B, 0.5:2.0%, Tomato	4.03147e-07	3.1

## Sheet: Fig2
Sample sizes
Associated figure	Sample size
Fig. 2B - Bar plot	24
Fig. 2B - PDF	24
Fig. 2D	24

## Sheet: Fig3
Sample sizes
Associated figure	Sample size
Fig. 3A - 0.05%	22
Fig. 3A - 0.1%	24
Fig. 3A - 0.2%	24
Fig. 3A - 0.4%	24
Fig. 3A - 0.6%	24
Fig. 3A - 2.0%	24
Fig. 3B - 0.05%	22
Fig. 3B - 0.4%	24
Fig. 3B - 2.0%	24
Fig. 3C - 0.1%	24
Fig. 3C - 0.2%	24
Fig. 3C - 0.4%	24
Fig. 3C - 0.6%	24
Statistics in Fig. 3C
Test for diving
Name of test	p-value
Kruskal-Wallis	2.6852e-10
Multiple test correction
Bonferroni
Name of test
Wilcoxon rank-sum
Group-1	Group-2	p-value
Fig. 3C - 0.1%	Fig. 3C - 0.2%	0.413716
Fig. 3C - 0.1%	Fig. 3C - 0.4%	2.33976
Fig. 3C - 0.1%	Fig. 3C - 0.6%	0.28986
Fig. 3C - 0.2%	Fig. 3C - 0.4%	0.0015069
Fig. 3C - 0.2%	Fig. 3C - 0.6%	1.59e-05
Fig. 3C - 0.4%	Fig. 3C - 0.6%	0.232202
Test for digging
Name of test	p-value
Kruskal-Wallis	2.6852e-10
Multiple test correction
Bonferroni
Name of test
Wilcoxon rank-sum
Group-1	Group-2	p-value
Fig. 3C - 0.1%	Fig. 3C - 0.2%	0.0513271
Fig. 3C - 0.1%	Fig. 3C - 0.4%	0.000123
Fig. 3C - 0.1%	Fig. 3C - 0.6%	7.44e-06
Fig. 3C - 0.2%	Fig. 3C - 0.4%	0.0010041
Fig. 3C - 0.2%	Fig. 3C - 0.6%	2.76e-06
Fig. 3C - 0.4%	Fig. 3C - 0.6%	0.498031
Test for surfacing
Name of test	p-value
Kruskal-Wallis	2.6852e-10
Multiple test correction
Bonferroni
Name of test
Wilcoxon rank-sum
Group-1	Group-2	p-value
Fig. 3C - 0.1%	Fig. 3C - 0.2%	0.106232
Fig. 3C - 0.1%	Fig. 3C - 0.4%	0.00394308
Fig. 3C - 0.1%	Fig. 3C - 0.6%	0.00066858
Fig. 3C - 0.2%	Fig. 3C - 0.4%	0.111988
Fig. 3C - 0.2%	Fig. 3C - 0.6%	0.0166703
Fig. 3C - 0.4%	Fig. 3C - 0.6%	3.086

## Sheet: Fig3-S1
Sample sizes
Associated figure	Sample size	repetitions
Fig. 3S1B, 0.05%	8 ~ 14	10
Fig. 3S1B, 0.4%	8 ~ 14	10
Statistical tests in Fig. 3S1B
Name of test
Two-sample t-test
Group-1	Group-2	p-value	Cohen's d
Fig. 3S1B, 0.05%	Fig. 3S1B, 0.4%	3.0977e-05	2.15344

## Sheet: Fig3-S2
Sample sizes
Associated figure	Sample size
Fig. 3S2A - 0.1%	52
Fig. 3S2A - 0.2%	90
Fig. 3S2A - 0.4%	98
Fig. 3S2A - 0.6%	78
Fig. 3S2B - 0.1%	52
Fig. 3S2B - 0.2%	90
Fig. 3S2B - 0.4%	98
Fig. 3S2B - 0.6%	78
Statistical tests in Fig. 3S2A
Name of test	p-value
Kruskal-Wallis	1.1019e-13
Multiple test correction
Bonferroni
Name of test
Wilcoxon rank-sum
Group-1	Group-2	p-value
Fig. 3S2A - 0.1%	Fig. 3S2A - 0.2%	2.8513
Fig. 3S2A - 0.1%	Fig. 3S2A - 0.4%	0.00020272
Fig. 3S2A - 0.1%	Fig. 3S2A - 0.6%	2.1147e-07
Fig. 3S2A - 0.2%	Fig. 3S2A - 0.4%	3.7811e-06
Fig. 3S2A - 0.2%	Fig. 3S2A - 0.6%	5.9925e-10
Fig. 3S2A - 0.4%	Fig. 3S2A - 0.6%	0.0028099
Statistical tests in Fig. 3S2B
Name of test	p-value
Kruskal-Wallis	9.4299e-17
Multiple test correction
Bonferroni
Name of test
Wilcoxon rank-sum
Group-1	Group-2	p-value
Fig. 3S2B - 0.1%	Fig. 3S2B - 0.2%	2.2093
Fig. 3S2B - 0.1%	Fig. 3S2B - 0.4%	0.00013937
Fig. 3S2B - 0.1%	Fig. 3S2B - 0.6%	7.1711e-08
Fig. 3S2B - 0.2%	Fig. 3S2B - 0.4%	7.0722e-08
Fig. 3S2B - 0.2%	Fig. 3S2B - 0.6%	4.0012e-12
Fig. 3S2B - 0.4%	Fig. 3S2B - 0.6%	9.1215e-05

## Sheet: Fig4
Sample sizes
Associated figure	Sample size
Fig. 4C	24
Fig. 4D - Spiracles blocked(-)	24
Fig. 4D - Spiracles blocked(+)	24
Statistical tests in Fig. 4D
Comparision between spricles blocked(-) and spiracles blocked(+)
Name of test
Wilcoxon rank-sum	p-value
Test for diving	0.00272617
Test for digging	4.15e-06
Test for surfacing	2.7e-07

## Sheet: Fig4-S1
Sample sizes
Group	Number of larvae	Number of trajectory segments
Intact spiracles	21	102
Blocked spiracles	25	66
Statistical test
Name of test	p-value	Cohen's d
Two-sample t-test	3.5955e-05	0.596808

## Sheet: Fig5
Sample sizes
Associated figure	Sample size
Fig. 5C - No odor	24
Fig. 5C - Odor	24
Fig. 5D - WT, odor(-)	24
Fig. 5D - WT, odor(+)	24
Fig. 5D - Anosmic, odor(-)	24
Fig. 5D - Anosmic, odor(+)	22
Fig. 5E - WT, odor(-)	24
Fig. 5E - WT, odor(+)	24
Statistics in Fig. 5D
Test for diving
Name of test
Wilcoxon rank-sum
Group-1	Group-2	p-value
Fig. 5D - WT, odor(-)	Fig. 5D - WT, odor(+)	1.174e-05
Fig. 5D - Anosmic, odor(-)	Fig. 5D - Anosmic, odor(+)	0.856712
Test for digging
Name of test
Wilcoxon rank-sum
Group-1	Group-2	p-value
Fig. 5D - WT, odor(-)	Fig. 5D - WT, odor(+)	0.00016749
Fig. 5D - Anosmic, odor(-)	Fig. 5D - Anosmic, odor(+)	0.146436
Test for surfacing
Name of test
Wilcoxon rank-sum
Group-1	Group-2	p-value
Fig. 5D - WT, odor(-)	Fig. 5D - WT, odor(+)	0.102782
Fig. 5D - Anosmic, odor(-)	Fig. 5D - Anosmic, odor(+)	0.361605
Statistics in Fig. 5E
Name of test	p-value
Kolmogorov-Smirnov	5.0592e-227

## Sheet: Fig5-S1
Sample sizes
Sample size
6

[truncated: 11 more sheets: Fig5-S2, Fig5-S3, Fig5-S4, Fig5-S5, Fig6, Fig6-S1, Fig7, Fig7-S1, Fig8, Fig8-S1, Fig8-S2]
